# Supplementary material for: ‘Two in One’ Cloning Vector Applied for Blunt-End and T-A Cloning with One-Step Digestion–Ligation and Screening of Positive Recombinants by Unaided Eyes
Source: Curr Issues Mol Biol. 2024 Dec 31;47(1):17. doi: 10.3390/cimb47010017 (PMC11763597; doi:10.3390/cimb47010017)
Supplement: Supplementary file 1 [file cimb-47-00017-s001.zip]

Archive with 1 entries (1 files):
- cimb-3344903-supplementary.pdf
